# Supplementary material for: Anaplasma phagocytophilum and Anaplasma ovis–Emerging Pathogens in the German Sheep Population
Source: Pathogens. 2021 Oct 9;10(10):1298. doi: 10.3390/pathogens10101298 (PMC8537415; doi:10.3390/pathogens10101298)
Supplement: Supplementary file 1 [file pathogens-10-01298-s001.zip]

Archive with 3 entries (3 files):
- Supplementary Figures 1-3.pdf
- Supplementary Table 3.pdf
- Supplementary Tables1-2.xlsx
