# Supplementary material for: Anaplasma phagocytophilum and Anaplasma ovis–Emerging Pathogens in the German Sheep Population
Source: Pathogens. 2021 Oct 9;10(10):1298. doi: 10.3390/pathogens10101298 (PMC8537415; doi:10.3390/pathogens10101298)
Supplement: Supplementary file 1 [file pathogens-10-01298-s001.zip › Supplementary Tables1-2.xlsx]

## Sheet: Supplementary Table S1
Table S1. Raw data from the serological (cELISA and IFAT) and PCR [Anaplasma phagocytophilum (Ap), Anaplasma ovis (Ao)] tests, clinical and clinicopathological (CBC and biochemical profile) examination, fecal parasitological evaluation of 55 ill thrift sheep sampled in July 2020. Reference values of parameters included in the clinicopathological examination are reported at the top of each column …
						Clinical examination							Hematological analysis													Biochemical analysis									Fecal parasitological examinations
Flock	Sample ID	Serology		PCR		Age in months	Body temperature °C	Body Condition Score (1=emaciated - 5=fat)	FAMACHA (1=red - 5=white)	Nasal discharge (Yes=1 / No=1)	Lacrimal secretion (Yes=1 / No=0)	Coughing/Wheezing (Yes=1 / No=1)	Red blood cells (RBC)	Hemoglobin (Hb)	Packed cell volume (PCV)	Mean Corpuscular Volume (MCV)	Mean Corpuscular Hemoglobin (MCH)	Mean Corpuscular Hemoglobin Concentration (MCHC)	Platelets	White blood cells	Neutrophils	Lymphocytes	Monocytes	Eosinophils	Basophils	Protein	Albumin	Globulin	Bilirubin	Creatinine	Aspartate Aminotransferase (AST)	Creatine Kinase (CK)	Glutamate Dehydrogenase (GDH)	Selenium	Trichostrongylidae	Nematodirus spp.	Eimeria spp.
		cELISA	IFAT	Ap	Ao								a7-14 T/l	85-133 g/l	0.25-0.41 l/l	34-46 fl	13-14 pg	290-340 g/l	250-750 G/l	2.7-13.0 G/l	0.1-4.8 G/l	2.2-9.2 G/l	0-2.0 G/l	0-1.2 G/l	0.0.5 G/l	51-73 g/L	35-38 g/L	16-35 g/l	1-10	36-104	30-80	10-240 U/L	1-16 U/L	c80-500 µg/l	Eggs per Gram Feces	Eggs per Gram Feces	Oocysts per Gram Feces	Eimeria species differentiation from pooled fecal sample in %
													b9.2-13.0 T/l	105-137 g/l	0.30-0.39 l/l	28-35 fl	10-13 pg	332-392 g/l	426-1142 G/l	5.1-15.9 G/l	0.8-6.3 G/l	2.1-10.2 G/l	0.1-0.8 G/l	0-0.2 G/l	0-0.2 G/l	51-64 g/L	30-37 g/L	19-30 g/l	0-3 µmol/l	35-64 µmol/l	83-140 U/L	180-454 U/L	2-31 U/L			FEC
A	817.1 lamb	+	+	-	+	6	39.3	3	3	0	0	0	9.51	96	0.3	31.5	10.1	320	287	8.2	1.72	5.74	0.08	0.57	0.08	67.5	24.4	43.1	3.8	52.6	81	-	6.6	22.5	150	0	4050	E. parva: 51.3%, E. ovinoidalis: 25.6%, E. bakuensis: 20.5%, E. pallida: 2.6%
	817.2 lamb	-	+	+	-	3	39.5	3	3	1	0	0	14.4	119	0.37	25.7	8.3	322	269	6.8	2.21	4.18	0.1	0.27	0.03	63.8	31.3	32.5	3.95	54.6	72.9	-	11.1	19.9	200	0	1000
	817.3 lamb	+	+	+	-	3	39.1	3	3	1	1	0	11.8	111	0.38	32.2	9.4	292	477	6.1	2.04	3.54	0.21	0.27	0.03	56.9	29.1	27.8	3.9	55.9	97.7	-	6.3	13.2	100	0	2750
	817.4 lamb	-	+	-	-	3	39.8	2	3	0	0	1	13.7	117	0.38	27.7	8.5	308	490	6.8	1.8	4.86	0.1	0.03	0	58.4	26.2	32.2	2.77	43.8	76	-	9.2	24	100	0	4200
	817.5 lamb	+	+	-	+	3	39.4	4	3	0	0	0	8.75	101	0.3	34.3	11.5	337	383	8.2	1.8	6.11	0.08	0.12	0.08	70.4	33.1	37.3	4.84	62.7	108	-	8.9	13.1	0	0	100
	817.6 lamb	+	+	-	-	3	39.5	3	3	1	1	0	12.2	106	0.34	27.9	8.7	312	330	4.2	1.41	2.54	0.1	0.1	0	63.7	27.8	35.9	4	51.9	125.1	-	15.8	14.7	0	0	1300
	817.7 lamb	+	+	+	-	3	40.2	4	3	0	0	1	12.4	110	0.5	28.2	8.9	314	457	8.5	3.06	5.14	0.17	0.08	0.04	58.1	27.4	30.7	3.9	61.3	97.5	-	8.3	12.4	0	0	400
	817.8 lamb	-	+	-	-	3	39.7	2	2	0	0	1	14	113	0.38	27.1	8.1	297	634	6.3	1.61	4.54	0.09	0.06	0	67.6	31.1	36.5	6.86	44.5	77	-	12.5	22.2	150	0	8300
	817.9 lamb	+	+	-	-	3	39.5	2	2	0	0	0	11.4	89	0.29	25.4	7.8	307	561	6.3	2.8	3.15	0.28	0.06	0	63.1	26	37.1	0.5	41.1	111.3	-	7.1	16.4	350	0	23250
	817.10 lamb	+	+	+	-	3	39.7	2	2	1	0	1	9.5	90	0.27	28.4	9.5	333	460	4.4	1.03	3.19	0.09	0.04	0	72.5	27.6	44.9	8	47.2	116.3	-	5.6	14.6	150	0	1650
	817.11 ewe	+	+	-	+	36	38.6	2	3	0	0	0	9.02	90	0.28	31	10	321	566	5.8	2.23	2.61	0.2	0.75	0	74.4	30.6	43.8	4.44	77.172	57.96	-	6.56	23.9	100	0	500
	817.12 ewe	+	+	-	-	18	39.5	2	3	1	0	0	10.9	108	0.33	30.3	9.9	327	-	8.6	2.62	5.46	0.13	0.34	0	72.4	29.8	42.6	3.75	57.334	63.802	-	4.72	27	900	0	150
	817.13 ewe	+	+	-	+	18	39.2	2	3	1	0	1	10.7	102	0.32	29.9	9.5	319	-	14.3	6.79	6.44	0.14	0.86	0.07	78.3	27.8	50.5	5.14	60.277	40.204	-	5.52	10	0	0	50
	817.14 lamb	+	+	-	-	6	39.8	3	2	0	0	0	11.8	104	0.34	28.8	8.8	306	529	5.7	2.39	3.19	0.03	0	0.06	63.1	30.8	32.3	2.67	68.1	117.1	-	23.2	47.4	0	0	2750
	817.15 lamb	+	+	-	-	6	39.5	3	3	0	0	0	11.7	105	0.34	29.1	9	309	538	5.4	2.3	3.08	0	0	0.03	64.3	32.2	32.1	2.67	60	90.2	-	5.8	47.9	0	0	2900
B	820.1 lamb	+	+	+	-	3	39.5	2	3	0	0	0	11.9	95	0.31	26.1	8	305	594	6.8	2.01	4.52	0.14	0	0.03	67.8	27.5	40.3	4.22	47.2	76.7	-	2.7	41.9	0	0	25700	E. bakuensis: 40%, E. wrybridgensis: 30%, E. parva: 17.5%, E. ovinoidalis: 5%, E. intricata: 5%, E. faurei: 2.5%
	820.2 lamb	-	-	-	-	3	40.2	1	4	0	0	0	10.3	94	0.3	29.1	9.1	313	392	13.7	9.86	3.01	0.21	0	0	53.2	16.9	36.3	0.5	40.6	735.7	651	5.2	20.3	-	-	-
	820.3 lamb	+	+	-	-	3	39.4	2	3	0	0	0	10.7	97	0.31	29	9.1	313	491	6.9	2.76	3.97	0.1	0.03	0	63.9	27.4	36.5	3.69	49.8	55.3	-	2.4	38.1	0	0	57600
	820.4 lamb	-	-	-	-	3	40.3	2	3	0	0	0	8.93	78	0.25	28	8.7	312	1013	10.1	5.1	4.29	0.56	0.05	0	62.8	20.1	42.7	4.12	62.8	104.4	-	7.5	39.6	0	0	750
	820.5 lamb	+	+	+	-	3	40.1	1	3	0	0	1	9.43	88	0.3	31.8	9.3	293	1047	10.8	7.02	3.67	0.05	0.05	0	76	21	55	4.12	36.1	235.9	155	20	32.9	0	0	3300
	820.6 lamb	+	+	-	-	3	39.7	2	3	0	0	0	9	87	0.28	31.1	9.7	311	1002	5.1	0.89	4.03	0.15	0	0	57.8	27.5	30.3	4.8	47.1	72.5	-	8.1	70.3	0	0	19400
	820.7 lamb	+	+	+	-	3	40.3	1	4	0	0	0	8.15	84	0.27	33.1	10.3	311	628	6.1	3.36	2.53	0.18	0	0	65.2	26.6	38.6	4.8	52.6	67.8	-	3.1	63.3	0	0	34600
	820.8 lamb	+	+	+	-	3	40.3	2	3	0	0	0	10.8	95	0.28	25.9	8.8	339	750	6	2.76	2.94	0.15	0.06	0	64.8	27.1	37.7	4.51	58.7	68.8	-	10	55.5	0	0	24200
	820.9 lamb	+	+	-	-	3	40	2	3	0	1	0	11.8	110	0.34	28.8	9.3	324	280	7.7	1.73	5.7	0.19	0.04	0.04	55.8	25.1	30.7	3.74	57.7	62.3	-	5.1	24.6	0	0	3300
	820.10 lamb	+	+	+	-	3	39.9	2	2	0	0	1	12.5	108	0.36	28.8	8.6	300	364	11.7	5.26	6.08	0.23	0.06	0	80	25.6	54.4	5.66	57.7	127	-	21.1	38.3	0	0	13100
C	819.1 lamb	+	+	-	-	4	40	2	2	0	0	0	11	91	0.29	26.4	8.3	314	556	9.9	3.17	5.69	0.35	0.54	0.05	67.8	23.3	44.5	4.84	49.2	95	-	6.4	55.7	200	50	850	E. ovinoidalis: 55.6%, E. bakuensis: 33.3%, E. parva: 11.1%
	819.2 lamb	-	-	-	-	4	40	3	3	0	0	0	12.2	106	0.33	27	8.7	321	556	10.5	4.36	4.62	0.32	1.05	0	72.8	27.7	45.1	4.65	72.8	89.1	-	9	39.2	-	-	-
	819.3 lamb	-	-	-	-	4	39.9	2	2	0	0	0	11.1	107	0.34	30.6	9.6	315	331	6.8	1.36	5.2	0.03	0.17	0.03	69.3	31.1	38.2	3.89	69.3	120.6	-	16	52.4	300	50	1650
	819.4 lamb	-	-	-	-	4	40	2	3	0	0	0	11.6	102	0.33	28.4	8.8	309	307	10.4	2.65	6.71	0.1	0.94	0	56.9	25.7	31.2	1.49	56.9	98.2	-	6.6	107.2	350	100	50
	819.5 lamb	+	-	-	-	6	40.2	2	2	0	0	0	14.6	112	0.38	26	7.7	295	438	9	3.28	4.95	0.04	0.58	0.14	69	32	37	2.11	69	97.4	-	6.5	89	400	350	23300
	819.6 lamb	+	-	-	-	3	40	3	2	0	0	0	11.1	104	0.34	30.6	9.4	306	259	7.6	2.96	4.26	0.19	0.15	0	66.4	28.2	38.2	4.36	57.7	123.7	-	11.5	88.8	500	100	2200
	819.7 lamb	-	-	-	-	3	40	3	3	1	0	0	12	108	0.36	30	9	300	396	6.9	1.52	5.11	0	0.28	0	69.5	30.1	39.4	3.79	56.4	100.4	-	5.9	38.9	0	0	550
	819.8 lamb	-	-	-	-	3	39.9	3	2	1	0	0	12.6	120	0.37	29.4	9.5	324	153	10.2	2.04	7.9	0.1	0.15	0	68.3	30.7	37.6	3.65	63.6	90.7	-	6	51.3	350	100	6450
	819.9 lamb	-	-	-	-	6	40.6	1	4	0	0	1	12.4	99	0.32	25.8	8	309	594	11.2	6.16	4.65	0.22	0.11	0.06	73.3	27.9	45.4	4.51	44.6	125	-	3.6	85.8	350	0	1900
	819.10 lamb	-	+	+	-	3	40.1	1	4	1	1	0	9.08	76	0.24	26.4	8.4	317	379	5.6	2.83	2.66	0.06	0	0	85	20.1	64.9	0.5	42	73.4	-	3	57.8	100	50	1600
D	818.1 lamb	-	-	-	-	3	39.5	2	2	1	0	0	13	103	0.32	24.6	7.9	322	474	6.9	1.72	5.11	0	0	0.07	61.9	26.8	35.1	4.2	82.9	113.7	-	6.8	27.2	1350	50	3150	E. parva: 57.1%, E. weybridgensis: 23.8%, E. bakuensis: 9.5%, E. pallida: 9.5%
	818.2 lamb	+	+	-	-	3	39.4	2	2	0	0	0	11.9	99	0.31	26.1	8.3	319	503	4.7	1.34	3.22	0	0.02	0.02	62.7	26.1	36.6	5.48	70.8	125.9	-	4.9	33.3	950	0	1100
	818.3 lamb	+	+	-	-	3	39.2	2	3	1	0	1	10.4	91	0.32	30.8	8.8	284	557	5.7	2.31	2.88	0.17	0.2	0.09	68.1	30.6	37.5	4.35	63.3	108.3	-	4.5	29.4	950	0	2200
	818.4 lamb	-	+	-	-	3	40.8	2	3	0	0	0	13.6	117	0.35	25.7	8.6	334	571	15.3	7.8	7.5	0	0	0	68.6	30.3	38.3	4.54	71.4	95.7	-	5.1	30.5	1700	50	250
	818.5 lamb	-	+	-	-	3	40.1	2	3	1	0	0	12.2	114	0.35	28.7	9.3	326	642	6	1.86	3.99	0.09	0.06	0	61.2	31.5	29.7	6.47	85.6	132.3	-	15.1	30.4	1300	0	7600
	818.6 lamb	-	-	-	-	3	40.5	2	3	0	0	1	13.3	118	0.39	29.3	8.9	303	389	8.1	2.27	5.39	0.08	0.32	0.04	63.6	29.7	33.9	4.69	76.1	134.2	-	7.9	48.1	500	0	4600
	818.7 lamb	-	-	-	-	3	40	2	3	1	0	0	14.2	115	0.37	26.1	8.1	311	379	6.7	1.54	4.99	0.1	0.03	0.03	70.8	31.9	38.9	5.09	84.9	106.7	-	5	28.6	450	0	1700
	818.8 lamb	-	-	-	-	3	39.7	2	3	1	0	0	10	84	0.28	28	8.4	300	548	5.9	2.12	3.27	0.06	0.3	0.12	58.4	27.1	31.3	3.06	62.7	158.3	75	13.9	27.4	550	0	1000
	818.9 lamb	+	+	+	-	3	39.4	1	3	0	0	0	13.6	114	0.37	27.2	8.4	308	404	6.9	0.9	5.69	0.17	0.14	0	62.3	27.5	34.8	4	62.7	116.8	-	8.2	30.5	450	0	3500
	818.10 lamb	-	-	-	-	3	39.8	1	3	1	0	0	11.8	93	0.3	25.4	7.9	310	413	6.4	1.57	4.64	0.1	0.03	0.03	63.4	28.1	35.3	5.58	88.3	121.1	-	7.1	33.6	1650	0	7200
E	921.1 lamb	-	-	-	-	3	40.1	2	3	1	0	0	11.9	110	0.33	27.7	9.2	333	510	8.5	4.29	3.91	0.21	0	0.08	74.8	24.9	49.9	1.77	49.9	117.5	-	28.7	126.7	0	0	22200	E. wrybridgensis: 36.7%, E. ovinoidalis: 24.5%, E. bakuensis: 22.4%, E. parva: 14.3%, E. intricata: 2%
	921.2 lamb	-	-	+	-	3	39.9	2	3	1	0	0	12.1	105	0.32	26.4	8.7	328	496	7.2	2.56	4.36	0.07	0.18	0	62.3	25.5	36.8	4.42	40.9	96.1	-	8.4	128.1	0	0	2200
	921.3 lamb	-	-	-	-	3	39.8	1	2	0	0	0	12.2	104	0.35	28.7	8.5	297	1022	9.1	2.14	6.05	0.59	0.09	0.09	71.9	23.9	48	3.49	50.6	140.9	71	17.5	77	0	0	24000
	921.4 lamb	-	-	-	-	3	40	3	2	1	1	0	12.1	104	0.35	28.9	8.6	297	479	7.2	4.28	2.88	0.04	0	0	67	25.8	41.2	4.71	52.7	114.5	-	35.5	78.4	0	0	19450
	921.5 lamb	-	-	-	-	3	39.7	2	2	1	0	0	10.1	90	0.32	31.7	8.9	281	484	5.6	1.46	3.84	0.2	0.06	0.03	63	25.1	37.9	3.44	33.3	102.8	-	5.9	92.6	0	0	25200
	921.6 lamb	-	-	-	-	3	40.6	1	2	0	0	1	10.1	92	0.26	25.7	9.1	354	987	17	11.64	4.68	0.26	0.08	0.08	81.6	18.4	63.2	2.36	37.4	174.5	68	35.1	123.2	0	0	550
	921.7 lamb	-	-	-	-	3	39.1	1	2	0	1	0	11.7	112	0.36	30.8	9.6	311	546	5.2	2.6	2.52	0.03	0.03	0.03	54.2	24	30.2	3.88	60.3	91.4	-	6.4	98.7	0	0	1800
	921.8 lamb	+	-	-	-	3	39.7	2	2	1	0	0	13	113	0.39	30	8.7	290	679	9.1	4.69	4.19	0.18	0.05	0	62.9	25.9	37	3.78	46.4	106.7	-	8.8	82.6	0	0	1150
	921.9 lamb	-	-	-	-	3	40.3	2	2	1	0	0	13.4	113	0.36	26.9	8.4	314	548	9.2	4.42	4.65	0.05	0.09	0	67.8	26.4	41.4	3.88	50.6	127.5	-	7.5	115.3	0	0	2200
	921.10 lamb	-	-	-	-	3	39.5	2	2	1	0	0	12.9	105	0.36	27.9	8.1	292	391	7.1	2.24	4.79	0	0.07	0	71.7	28.8	42.9	6.19	37.4	127.1	-	8.6	113	0	0	2850
	aReference values for adult sheep according to Ganter 2017 [89] (italic, gray); bReference values for lambs according to Lepherd et al. 2007 [88] (bold); cReference value for selenium according to Puls 1994 [92]
	Clinical, hematological and biochemical abnormalities are highlighted in red.

## Sheet: Supplementary Table S2
Table S2. Raw data of clinical, hematological and biochemical findings from Anaplasma spp. positive (cELISA and/or PCR, n=34) and Anaplasma spp. negative (n=21) sheep from five sheep flocks sampled in July 2020. *p<0.05 is considered as significant.
Clinical, hematological and biochemical findings	Number of Anaplasma spp. positive sheep	Number of Anaplasma spp. negative sheep	p-value*
Body Temperature ≥ 40.5 °C	1	2	0.5509
Body Condition Score ≤2	25	17	0.7454
FAMACHA ≥4	2	2	0.6315
Nasal discharge	11	11	0.1661
Lacrimal secretion	4	2	1
Coughing/Wheezing	8	3	0.5022
Red Blood Cells (RBC) ↓	4	1	0.6388
Hemoglobin (Hb)↓	17	10	1
Packed Cell Volume (PCV) ↓	7	3	0.72
Thrombocytopenia	9	9	0.1428
Neutrophilia	3	2	1
Monocytopenia	13	9	0.7823
Eosinophila	7	3	0.7248
Hyperproteinemia	18	12	0.7879
Hypoalbuminemia	25	17	0.74
Hyperglobulinemia	32	21	0.5192
Hyperbilirubinemia	25	17	0.7454
Creatinine ↑	5	6	0.3
Aspartate Aminotransferase (AST) ↑	1	4	0.0643
Glutamate Dehydrogenase (GDH) ↑	0	2	0.1414
